# Supplementary material for: Evaluating the Biocompatibility of an Injectable Wound Matrix in a Murine Model
Source: Gels. 2022 Jan 9;8(1):49. doi: 10.3390/gels8010049 (PMC8774422; doi:10.3390/gels8010049)
Supplement: Supplementary file 1 [file gels-08-00049-s001.zip]

Archive with 1 entries (1 files):
- gels-1500234-supplementary.pdf
